# Supplementary material for: Vitamin D status and its determinants in German elite athletes
Source: Eur J Appl Physiol. 2025 Jan 4;125(6):1549–61. doi: 10.1007/s00421-024-05699-6 (PMC12174178; doi:10.1007/s00421-024-05699-6)
Supplement: Supplementary file 2 — Supplementary file2 (XLSX 104 KB) SI2 Individual fold and average regression results for all analyzed SNPs [file 421_2024_5699_MOESM2_ESM.xlsx]

## Sheet: CUBN_rs3740165
Individual regression results for each fold
Variable	Estimate	Std. Error	t value	Pr(>|t|)
(Intercept)	16.6903	3.68531	4.52889	7.76513e-06	*
CUBN_rs3740165TT	0.956063	2.06173	0.463719	0.643092
placeoutdoor	3.79491	1.61552	2.34903	0.0192916	*
age	0.63956	0.193005	3.31371	0.00100166	*
(Intercept)	15.4675	3.56595	4.33756	1.80912e-05	*
CUBN_rs3740165TT	2.15526	2.08833	1.03205	0.302646
placeoutdoor	4.14145	1.61035	2.57178	0.0104632	*
age	0.630242	0.1811	3.48008	0.000554115	*
(Intercept)	16.81	3.44815	4.87507	1.55154e-06	*
CUBN_rs3740165TT	2.16132	2.05296	1.05278	0.293053
placeoutdoor	4.28171	1.64665	2.60026	0.00964783	*
age	0.566144	0.175598	3.2241	0.00136356	*
(Intercept)	14.9566	3.69379	4.04912	6.13495e-05	*
CUBN_rs3740165TT	1.86225	2.10236	0.885792	0.376242
placeoutdoor	3.59325	1.63243	2.20117	0.0282742	*
age	0.685134	0.191235	3.58268	0.000380429	*
(Intercept)	15.5602	3.74361	4.15647	3.92067e-05	*
CUBN_rs3740165TT	2.09758	2.19491	0.955657	0.339797
placeoutdoor	4.25325	1.62289	2.62079	0.00909165	*
age	0.637905	0.190542	3.34784	0.000888024	*
(Intercept)	16.1026	3.69514	4.35777	1.65834e-05	*
CUBN_rs3740165TT	1.86371	2.03452	0.916043	0.360176
placeoutdoor	4.2906	1.6524	2.59658	0.0097501	*
age	0.630303	0.188414	3.34531	0.000896699	*
(Intercept)	14.9377	3.63989	4.10389	4.89454e-05	*
CUBN_rs3740165TT	1.88725	2.13575	0.883646	0.3774
placeoutdoor	3.65455	1.58817	2.3011	0.0218818	*
age	0.678017	0.185563	3.65384	0.000291536	*
(Intercept)	14.4836	3.58388	4.04132	6.33462e-05	*
CUBN_rs3740165TT	2.07551	2.03677	1.01902	0.308786
placeoutdoor	4.11242	1.69858	2.42109	0.0159023	*
age	0.697977	0.188041	3.71184	0.000233821	*
(Intercept)	15.8954	3.68321	4.31564	1.99187e-05	*
CUBN_rs3740165TT	1.72733	2.23232	0.773786	0.439498
placeoutdoor	4.40921	1.62746	2.70926	0.00702266	*
age	0.629779	0.183564	3.43084	0.000662052	*
(Intercept)	14.7947	3.38958	4.36475	1.60852e-05	*
CUBN_rs3740165TT	2.1999	1.5984	1.37632	0.169465
placeoutdoor	3.56406	1.5933	2.2369	0.0258235	*
age	0.68367	0.169346	4.03713	6.44453e-05	*
Average regression results
(Intercept)	15.5699	3.61285	4.31305	2.92843e-05
CUBN_rs3740165TT	1.89862	2.0538	0.935882	0.361016
placeoutdoor	4.00954	1.62878	2.46079	0.0157149
age	0.647873	0.184641	3.51274	0.000633634
Average performance metrics
Metric	Mean	SD
MAE	9.58757	0.95216
RMSE	12.7301	1.8303
R2	0.0939664	0.048195
Adjusted R2	0.0313304	0.051343

## Sheet: CYP24A1_rs2762934
Individual regression results for each fold
Variable	Estimate	Std. Error	t value	Pr(>|t|)
(Intercept)	18.9829	4.80366	3.95175	9.12403e-05	*
CYP24A1_rs2762934AG	-0.671078	3.73693	-0.17958	0.857571
CYP24A1_rs2762934GG	-1.99071	3.63275	-0.547991	0.583994
placeoutdoor	3.81567	1.6082	2.37263	0.0181189	*
age	0.64465	0.191103	3.37331	0.00081281	*
(Intercept)	18.466	5.28315	3.49527	0.00052449	*
CYP24A1_rs2762934AG	-0.582104	4.40464	-0.132157	0.894924
CYP24A1_rs2762934GG	-1.4503	4.3176	-0.335905	0.737112
placeoutdoor	4.10851	1.61419	2.54525	0.0112802	*
age	0.636631	0.180357	3.52985	0.000462237	*
(Intercept)	18.759	5.04394	3.71911	0.000227469	*
CYP24A1_rs2762934AG	0.541569	4.50927	0.120101	0.904461
CYP24A1_rs2762934GG	-0.532452	4.41664	-0.120556	0.904101
placeoutdoor	4.26883	1.65052	2.58635	0.0100401	*
age	0.576744	0.175301	3.29002	0.00108753	*
(Intercept)	19.8062	5.07128	3.90556	0.00010975	*
CYP24A1_rs2762934AG	-2.92027	4.09912	-0.712414	0.47661
CYP24A1_rs2762934GG	-3.46782	4.00925	-0.864955	0.387564
placeoutdoor	3.6553	1.63525	2.23532	0.0259289	*
age	0.687032	0.189383	3.62775	0.000321618	*
(Intercept)	20.6549	4.98243	4.14554	4.10638e-05	*
CYP24A1_rs2762934AG	-2.78553	4.1842	-0.665726	0.505953
CYP24A1_rs2762934GG	-3.78322	4.08571	-0.925965	0.354998
placeoutdoor	4.27238	1.62697	2.62598	0.00895725	*
age	0.648221	0.189007	3.42961	0.000664531	*
(Intercept)	19.1492	4.78044	4.00574	7.3294e-05	*
CYP24A1_rs2762934AG	-0.819361	3.75353	-0.218291	0.82731
CYP24A1_rs2762934GG	-1.77131	3.64129	-0.486452	0.626904
placeoutdoor	4.28614	1.65395	2.59145	0.00989507	*
age	0.634295	0.18778	3.37786	0.00079968	*
(Intercept)	18.102	5.00964	3.61344	0.000339415	*
CYP24A1_rs2762934AG	-0.895701	4.02168	-0.222718	0.823865
CYP24A1_rs2762934GG	-1.95027	3.94415	-0.494472	0.621236
placeoutdoor	3.63727	1.58871	2.28946	0.0225566	*
age	0.685443	0.184125	3.72271	0.000224422	*
(Intercept)	17.7496	4.72432	3.75707	0.000196571	*
CYP24A1_rs2762934AG	-1.01565	3.7204	-0.272995	0.784993
CYP24A1_rs2762934GG	-1.86854	3.60632	-0.518128	0.604646
placeoutdoor	4.10184	1.70298	2.40862	0.0164489	*
age	0.706579	0.186939	3.77973	0.000180065	*
(Intercept)	20.0859	5.08029	3.95369	9.04966e-05	*
CYP24A1_rs2762934AG	-2.92825	4.29406	-0.68193	0.495664
CYP24A1_rs2762934GG	-2.67408	4.19238	-0.637842	0.523929
placeoutdoor	4.44158	1.62853	2.72735	0.00665603	*
age	0.633005	0.183747	3.44498	0.000629426	*
(Intercept)	16.096	4.32709	3.71983	0.000226841	*
CYP24A1_rs2762934AG	1.1043	3.16756	0.348629	0.727545
CYP24A1_rs2762934GG	0.349328	3.02951	0.115309	0.908256
placeoutdoor	3.55028	1.60116	2.21731	0.0271441	*
age	0.691869	0.169701	4.07698	5.47202e-05	*
Average regression results
(Intercept)	18.7852	4.91062	3.8267	0.000192063
CYP24A1_rs2762934AG	-1.09721	3.98914	-0.261708	0.72989
CYP24A1_rs2762934GG	-1.91394	3.88756	-0.481696	0.625274
placeoutdoor	4.01378	1.63105	2.45997	0.0157026
age	0.654447	0.183744	3.56528	0.000523704
Average performance metrics
Metric	Mean	SD
MAE	9.60152	0.932354
RMSE	12.7817	1.80194
R2	0.0855457	0.0456152
Adjusted R2	-0.00073496	0.0496784

## Sheet: CYP24A1_rs2762939
Individual regression results for each fold
Variable	Estimate	Std. Error	t value	Pr(>|t|)
(Intercept)	15.8801	4.05242	3.91867	0.000104192	*
CYP24A1_rs2762939GC	3.74442	2.59969	1.44033	0.15053
CYP24A1_rs2762939GG	0.879482	2.4335	0.361406	0.71798
placeoutdoor	3.80109	1.59646	2.38095	0.0177206	*
age	0.626398	0.194083	3.22747	0.0013485	*
(Intercept)	14.4097	4.16512	3.4596	0.000596855	*
CYP24A1_rs2762939GC	4.70961	2.84693	1.65428	0.0988252
CYP24A1_rs2762939GG	2.45667	2.71448	0.905027	0.365975
placeoutdoor	4.09286	1.60232	2.55433	0.0109946	*
age	0.622777	0.18357	3.39258	0.000758706	*
(Intercept)	14.7066	3.74941	3.92237	0.000102621	*
CYP24A1_rs2762939GC	6.0403	2.76755	2.18254	0.0296309	*
CYP24A1_rs2762939GG	3.46247	2.62251	1.32029	0.187468
placeoutdoor	4.17354	1.63408	2.55406	0.0110045	*
age	0.555803	0.178575	3.11244	0.00198412	*
(Intercept)	14.9449	4.14415	3.60626	0.000348556	*
CYP24A1_rs2762939GC	3.32409	2.71403	1.22478	0.221354
CYP24A1_rs2762939GG	0.888382	2.5666	0.346132	0.729419
placeoutdoor	3.68865	1.62968	2.26342	0.0241269	*
age	0.680423	0.192253	3.53921	0.000446844	*
(Intercept)	15.8248	3.97519	3.9809	8.09501e-05	*
CYP24A1_rs2762939GC	4.0757	2.82854	1.44092	0.150356
CYP24A1_rs2762939GG	1.03426	2.66407	0.388226	0.698046
placeoutdoor	4.21985	1.61834	2.60751	0.00944665	*
age	0.614631	0.193518	3.17609	0.00160338	*
(Intercept)	15.3305	4.04319	3.79167	0.000171895	*
CYP24A1_rs2762939GC	4.24097	2.62589	1.61506	0.107059
CYP24A1_rs2762939GG	1.94331	2.47023	0.786693	0.431912
placeoutdoor	4.2482	1.63771	2.59398	0.00982366	*
age	0.619156	0.189907	3.2603	0.00120493	*
(Intercept)	14.827	3.93257	3.77032	0.000186816	*
CYP24A1_rs2762939GC	3.39605	2.5178	1.34882	0.178135
CYP24A1_rs2762939GG	1.14091	2.40389	0.474611	0.635315
placeoutdoor	3.60733	1.58338	2.27824	0.023222	*
age	0.673332	0.186693	3.60662	0.000348174	*
(Intercept)	13.9057	3.93178	3.53674	0.000450914	*
CYP24A1_rs2762939GC	4.21162	2.53598	1.66075	0.0975215
CYP24A1_rs2762939GG	1.96512	2.38469	0.824057	0.410382
placeoutdoor	4.06192	1.69104	2.40202	0.0167445	*
age	0.686458	0.189947	3.61395	0.000338676	*
(Intercept)	14.6441	4.01832	3.64434	0.00030217	*
CYP24A1_rs2762939GC	5.00745	2.79188	1.79358	0.0736105
CYP24A1_rs2762939GG	2.49028	2.62807	0.947572	0.3439
placeoutdoor	4.31143	1.6196	2.66203	0.00806959	*
age	0.609385	0.185481	3.28544	0.00110491	*
(Intercept)	13.7325	3.8902	3.53002	0.000462176	*
CYP24A1_rs2762939GC	4.74211	2.51351	1.88665	0.059907
CYP24A1_rs2762939GG	2.43689	2.36673	1.02964	0.303778
placeoutdoor	3.50246	1.57862	2.21868	0.0270501	*
age	0.679487	0.169497	4.00884	7.23751e-05	*
Average regression results
(Intercept)	14.8206	3.99024	3.71609	0.000280714
CYP24A1_rs2762939GC	4.34923	2.67418	1.62477	0.116693
CYP24A1_rs2762939GG	1.86978	2.52548	0.738366	0.482418
placeoutdoor	3.97073	1.61913	2.45152	0.0158203
age	0.636785	0.186352	3.42229	0.000921061
Average performance metrics
Metric	Mean	SD
MAE	9.58209	0.971523
RMSE	12.7036	1.80811
R2	0.0957646	0.0466908
Adjusted R2	0.0104392	0.0510415

## Sheet: CYP3A4_rs2740574
Individual regression results for each fold
Variable	Estimate	Std. Error	t value	Pr(>|t|)
(Intercept)	14.9575	3.82282	3.91268	0.000106677	*
CYP3A4_rs2740574TT	3.0895	1.82479	1.69307	0.0911941
placeoutdoor	4.13092	1.63813	2.52173	0.0120521	*
age	0.627912	0.192833	3.25626	0.0012218	*
(Intercept)	13.9894	3.58614	3.90097	0.000111656	*
CYP3A4_rs2740574TT	4.1161	1.70524	2.4138	0.0162173	*
placeoutdoor	4.55305	1.63208	2.78972	0.00551723	*
age	0.615978	0.181457	3.39462	0.000753055	*
(Intercept)	14.6564	3.52147	4.16203	3.83709e-05	*
CYP3A4_rs2740574TT	4.75401	1.76372	2.69544	0.00731523	*
placeoutdoor	4.82337	1.667	2.89345	0.00401121	*
age	0.553842	0.176499	3.13793	0.00182282	*
(Intercept)	13.4692	3.81623	3.52945	0.000463034	*
CYP3A4_rs2740574TT	3.59358	1.83257	1.96095	0.0505529
placeoutdoor	3.93513	1.65839	2.37285	0.0181061	*
age	0.677821	0.190317	3.56154	0.000411426	*
(Intercept)	13.6711	3.74593	3.64958	0.000295849	*
CYP3A4_rs2740574TT	4.47684	1.73845	2.5752	0.0103602	*
placeoutdoor	4.60288	1.63678	2.81216	0.00515228	*
age	0.625382	0.191172	3.27132	0.00115902	*
(Intercept)	14.2279	3.79597	3.74816	0.000203381	*
CYP3A4_rs2740574TT	4.20947	1.91303	2.20042	0.0283274	*
placeoutdoor	4.68012	1.67327	2.79699	0.00539803	*
age	0.615129	0.188668	3.26038	0.0012044	*
(Intercept)	14.3428	3.64092	3.93933	9.58751e-05	*
CYP3A4_rs2740574TT	2.68674	1.72461	1.55789	0.120024
placeoutdoor	3.89209	1.61828	2.40507	0.0166072	*
age	0.671616	0.185266	3.62513	0.000324785	*
(Intercept)	12.6812	3.68453	3.44173	0.00063668	*
CYP3A4_rs2740574TT	4.30635	1.77079	2.43189	0.0154425	*
placeoutdoor	4.51993	1.72203	2.62477	0.00899075	*
age	0.686751	0.18813	3.65041	0.000295257	*
(Intercept)	14.5052	3.65277	3.97101	8.43532e-05	*
CYP3A4_rs2740574TT	3.62754	1.74221	2.08215	0.0379405	*
placeoutdoor	4.76943	1.66565	2.86341	0.00440359	*
age	0.612034	0.182445	3.35462	0.000867818	*
(Intercept)	13.3142	3.47841	3.82766	0.0001493	*
CYP3A4_rs2740574TT	4.10495	1.81859	2.25721	0.0245142	*
placeoutdoor	4.11308	1.63771	2.51149	0.0124012	*
age	0.668759	0.17271	3.87215	0.00012529	*
Average regression results
(Intercept)	13.9815	3.67452	3.80826	0.000218518
CYP3A4_rs2740574TT	3.89651	1.7834	2.1868	0.0401889
placeoutdoor	4.402	1.65493	2.65916	0.00926397
age	0.635522	0.18495	3.43843	0.000818568
Average performance metrics
Metric	Mean	SD
MAE	9.55786	0.952582
RMSE	12.7077	1.78254
R2	0.0952092	0.0456142
Adjusted R2	0.0326467	0.048844

## Sheet: VDBP_rs2070741
Individual regression results for each fold
Variable	Estimate	Std. Error	t value	Pr(>|t|)
(Intercept)	19.8983	3.84468	5.17555	3.55085e-07	*
DBP_rs2070741TT	-2.839	1.88887	-1.50302	0.133597
placeoutdoor	3.69889	1.61292	2.29328	0.0223322	*
age	0.643961	0.189663	3.3953	0.000751728	*
(Intercept)	18.1844	3.66469	4.96207	1.01783e-06	*
DBP_rs2070741TT	-1.02859	1.85748	-0.553755	0.580044
placeoutdoor	4.05416	1.6292	2.48844	0.01322	*
age	0.636996	0.179723	3.54433	0.000438169	*
(Intercept)	19.6563	3.61918	5.43115	9.55471e-08	*
DBP_rs2070741TT	-1.19724	1.93263	-0.619487	0.535935
placeoutdoor	4.2172	1.66285	2.53612	0.0115744	*
age	0.573235	0.174132	3.29195	0.00108007	*
(Intercept)	17.2278	3.80207	4.53116	7.68102e-06	*
DBP_rs2070741TT	-0.851516	1.83361	-0.464394	0.642609
placeoutdoor	3.54242	1.64115	2.1585	0.031462	*
age	0.692871	0.19	3.64669	0.000299421	*
(Intercept)	18.8288	3.79755	4.95815	1.03563e-06	*
DBP_rs2070741TT	-1.73916	1.88834	-0.921002	0.357579
placeoutdoor	4.16113	1.63418	2.54632	0.0112435	*
age	0.644995	0.189005	3.41259	0.000706076	*
(Intercept)	19.3748	3.86339	5.01497	7.87564e-07	*
DBP_rs2070741TT	-1.94044	1.92154	-1.00984	0.313161
placeoutdoor	4.11778	1.66931	2.46675	0.0140376	*
age	0.63525	0.186952	3.39793	0.00074457	*
(Intercept)	18.2801	3.74567	4.88034	1.51415e-06	*
DBP_rs2070741TT	-2.00389	1.84328	-1.08713	0.277611
placeoutdoor	3.48767	1.60121	2.17816	0.0299581	*
age	0.683085	0.18385	3.71544	0.00023069	*
(Intercept)	16.7554	3.65655	4.58229	6.09269e-06	*
DBP_rs2070741TT	-0.681114	1.73772	-0.391958	0.69529
placeoutdoor	4.01475	1.71202	2.34504	0.0194952	*
age	0.708423	0.18675	3.79344	0.000170664	*
(Intercept)	19.4664	3.67641	5.29495	1.93443e-07	*
DBP_rs2070741TT	-2.40292	1.81298	-1.3254	0.185768
placeoutdoor	4.32173	1.63235	2.64755	0.0084166	*
age	0.632245	0.181329	3.48674	0.000541138	*
(Intercept)	16.342	3.48701	4.68655	3.77354e-06	*
DBP_rs2070741TT	0.394374	1.67223	0.235837	0.813676
placeoutdoor	3.61191	1.61272	2.23964	0.0256435	*
age	0.689587	0.169892	4.05898	5.8913e-05	*
Average regression results
(Intercept)	18.4014	3.71572	4.95172	2.25465e-06
DBP_rs2070741TT	-1.42895	1.83887	-0.764014	0.453527
placeoutdoor	3.92276	1.64079	2.38998	0.0187383
age	0.654065	0.183129	3.57434	0.000502144
Average performance metrics
Metric	Value
MAE	9.58977	0.961073
RMSE	12.8007	1.84445
R2	0.084361	0.0471423
Adjusted R2	0.0210723	0.0499777

## Sheet: VDBP_rs7041
Individual regression results for each fold
Variable	Estimate	Std. Error	t value	Pr(>|t|)
(Intercept)	12.4822	3.80485	3.2806	0.00112398	*
DBP_rs7041AC	6.65539	1.60983	4.13422	4.3174e-05	*
DBP_rs7041CC	5.4576	1.85464	2.94268	0.00343773	*
placeoutdoor	4.00238	1.57456	2.5419	0.0113905	*
age	0.636795	0.189303	3.36389	0.000840471	*
(Intercept)	12.6831	3.46916	3.65595	0.000289138	*
DBP_rs7041AC	6.98615	1.55619	4.48928	9.27132e-06	*
DBP_rs7041CC	6.04386	1.80407	3.35013	0.000881624	*
placeoutdoor	4.39025	1.56105	2.81237	0.00515126	*
age	0.595196	0.176039	3.38105	0.000790527	*
(Intercept)	13.0922	3.49237	3.74879	0.000203015	*
DBP_rs7041AC	7.71143	1.71364	4.50002	8.84665e-06	*
DBP_rs7041CC	6.11139	1.87649	3.25681	0.00121969	*
placeoutdoor	4.42868	1.58464	2.79475	0.00543609	*
age	0.550823	0.170623	3.2283	0.00134467	*
(Intercept)	11.2247	3.68907	3.04268	0.00249454	*
DBP_rs7041AC	7.73006	1.60916	4.80379	2.18205e-06	*
DBP_rs7041CC	6.25049	1.79382	3.48446	0.000545899	*
placeoutdoor	3.9408	1.57975	2.49458	0.0130006	*
age	0.659834	0.186563	3.53678	0.000450961	*
(Intercept)	11.8047	3.67702	3.21039	0.00142813	*
DBP_rs7041AC	7.85769	1.59932	4.91314	1.28994e-06	*
DBP_rs7041CC	6.73335	1.81958	3.7005	0.000244025	*
placeoutdoor	4.63223	1.56764	2.95491	0.00330489	*
age	0.613422	0.18519	3.3124	0.00100563	*
(Intercept)	12.3397	3.71905	3.31797	0.000986901	*
DBP_rs7041AC	7.84162	1.63763	4.78838	2.34499e-06	*
DBP_rs7041CC	5.68232	1.79974	3.1573	0.00170889	*
placeoutdoor	4.67935	1.60296	2.91919	0.00370098	*
age	0.611801	0.184255	3.32041	0.000978518	*
(Intercept)	11.4287	3.60799	3.16762	0.00165137	*
DBP_rs7041AC	6.67899	1.58533	4.213	3.09812e-05	*
DBP_rs7041CC	6.21576	1.84998	3.35991	0.000852362	*
placeoutdoor	4.03555	1.54465	2.6126	0.0093143	*
age	0.667365	0.1809	3.68915	0.000255185	*
(Intercept)	10.2626	3.55927	2.88335	0.00414039	*
DBP_rs7041AC	8.17887	1.48347	5.51334	6.21548e-08	*
DBP_rs7041CC	6.7299	1.72122	3.90995	0.000107883	*
placeoutdoor	4.52341	1.63855	2.76062	0.00602629	*
age	0.687865	0.182654	3.76595	0.00019	*
(Intercept)	11.626	3.52216	3.30081	0.00104779	*
DBP_rs7041AC	8.05908	1.51119	5.33294	1.5949e-07	*
DBP_rs7041CC	6.70048	1.76027	3.80651	0.000162291	*
placeoutdoor	4.66114	1.5674	2.97379	0.00311384	*
age	0.60606	0.177962	3.40555	0.00072497	*
(Intercept)	11.6823	3.40367	3.43226	0.000658976	*
DBP_rs7041AC	6.8788	1.60571	4.28397	2.2862e-05	*
DBP_rs7041CC	6.41364	1.85993	3.44832	0.000622061	*
placeoutdoor	3.97354	1.55394	2.55708	0.010912	*
age	0.660723	0.170571	3.8736	0.000124658	*
Average regression results
(Intercept)	11.8626	3.59446	3.30404	0.00140242
DBP_rs7041AC	7.45781	1.59115	4.69721	1.21174e-05
DBP_rs7041CC	6.23388	1.81397	3.44166	0.000978246
placeoutdoor	4.32673	1.57751	2.74218	0.00713507
age	0.628989	0.180406	3.48771	0.000670558
Average performance metrics
Metric	Value
MAE	9.3274	0.739796
RMSE	12.5216	1.65685
R2	0.139216	0.0735097
Adjusted R2	0.0579895	0.0804031

## Sheet: DHCR7_rs12785878
Individual regression results for each fold
Variable	Estimate	Std. Error	t value	Pr(>|t|)
(Intercept)	18.4293	4.21489	4.37243	1.55706e-05	*
DHCR7_rs12785878TG	-2.59772	2.26304	-1.14789	0.251678
DHCR7_rs12785878TT	0.224198	2.23896	0.100135	0.920286
placeoutdoor	3.77101	1.61169	2.33979	0.0197703	*
age	0.645833	0.190798	3.38491	0.000780132	*
(Intercept)	18.2471	3.86191	4.72489	3.15458e-06	*
DHCR7_rs12785878TG	-2.84925	2.05505	-1.38646	0.166349
DHCR7_rs12785878TT	0.357245	2.04293	0.174869	0.861267
placeoutdoor	4.18556	1.61324	2.5945	0.00980736	*
age	0.63722	0.178458	3.57069	0.000397622	*
(Intercept)	19.8185	3.93949	5.03073	7.29595e-07	*
DHCR7_rs12785878TG	-2.91391	2.39908	-1.2146	0.225212
DHCR7_rs12785878TT	-0.013462	2.37971	-0.00565699	0.995489
placeoutdoor	4.26707	1.65706	2.57509	0.0103678	*
age	0.575093	0.173629	3.31221	0.00100691	*
(Intercept)	18.1845	4.19353	4.33633	1.82178e-05	*
DHCR7_rs12785878TG	-3.49792	2.22832	-1.56975	0.117236
DHCR7_rs12785878TT	-0.732145	2.22396	-0.329208	0.742165
placeoutdoor	3.43596	1.65035	2.08196	0.0379594	*
age	0.702718	0.188921	3.71964	0.000227011	*
(Intercept)	19.2436	4.15105	4.63584	4.75929e-06	*
DHCR7_rs12785878TG	-3.68273	2.25347	-1.63425	0.10296
DHCR7_rs12785878TT	-0.540623	2.25336	-0.239919	0.81051
placeoutdoor	4.20675	1.62544	2.58807	0.00998791	*
age	0.641063	0.187593	3.4173	0.00069444	*
(Intercept)	19.3507	4.02798	4.80406	2.1775e-06	*
DHCR7_rs12785878TG	-3.65274	2.23532	-1.6341	0.102998
DHCR7_rs12785878TT	-0.837243	2.24391	-0.373118	0.709252
placeoutdoor	4.30451	1.66007	2.59297	0.009852	*
age	0.64902	0.186297	3.4838	0.000547068	*
(Intercept)	18.1451	4.03183	4.50047	8.82895e-06	*
DHCR7_rs12785878TG	-3.07122	2.16182	-1.42067	0.156168
DHCR7_rs12785878TT	-0.542766	2.17363	-0.249705	0.80294
placeoutdoor	3.49137	1.59352	2.19098	0.0290116	*
age	0.682369	0.183552	3.71758	0.000228873	*
(Intercept)	17.8326	3.99125	4.46792	1.02057e-05	*
DHCR7_rs12785878TG	-3.63779	2.12366	-1.71298	0.0874653
DHCR7_rs12785878TT	-0.280571	2.12706	-0.131906	0.895123
placeoutdoor	4.07525	1.70693	2.38747	0.0174124	*
age	0.709188	0.184791	3.83778	0.000143531	*
(Intercept)	18.9699	3.94809	4.80483	2.16959e-06	*
DHCR7_rs12785878TG	-3.6926	2.06292	-1.78999	0.0741869
DHCR7_rs12785878TT	0.122634	2.09328	0.0585843	0.953312
placeoutdoor	4.42156	1.6295	2.71345	0.00693659	*
age	0.629853	0.181267	3.47472	0.000565372	*
(Intercept)	16.7202	3.86323	4.32805	1.88848e-05	*
DHCR7_rs12785878TG	-1.39684	2.0391	-0.685026	0.493711
DHCR7_rs12785878TT	1.43957	2.05238	0.701416	0.483438
placeoutdoor	3.72162	1.60613	2.31714	0.0209834	*
age	0.678493	0.172888	3.92447	0.000101763	*
Average regression results
(Intercept)	18.4942	4.02233	4.60056	8.46984e-06
DHCR7_rs12785878TG	-3.09927	2.18218	-1.41957	0.177796
DHCR7_rs12785878TT	-0.0803164	2.18292	-0.0294509	0.817378
placeoutdoor	3.98807	1.63539	2.43814	0.0172089
age	0.655085	0.182819	3.58431	0.000469272
Average performance metrics
Metric	Mean	SD
MAE	9.55322	0.953854
RMSE	12.7025	1.80838
R2	0.103585	0.0582438
Adjusted R2	0.0190103	0.0634738

## Sheet: DHCR7_rs3829251
Individual regression results for each fold
Variable	Estimate	Std. Error	t value	Pr(>|t|)
(Intercept)	18.2413	4.86198	3.75183	0.000200651	*
DHCR7_rs3829251AG	-1.28916	3.58426	-0.359671	0.719277
DHCR7_rs3829251GG	-0.739051	3.48724	-0.21193	0.832266
placeoutdoor	3.79578	1.62503	2.33582	0.0199782	*
age	0.649269	0.191866	3.38397	0.000782726	*
(Intercept)	17.9249	4.58022	3.91355	0.000106227	*
DHCR7_rs3829251AG	-1.32567	3.41235	-0.388491	0.697851
DHCR7_rs3829251GG	-0.578876	3.30074	-0.175378	0.860868
placeoutdoor	4.11395	1.61753	2.54335	0.0113405	*
age	0.644224	0.1801	3.57703	0.0003884	*
(Intercept)	19.7177	4.79851	4.10913	4.78922e-05	*
DHCR7_rs3829251AG	-1.56762	3.79574	-0.412994	0.679825
DHCR7_rs3829251GG	-1.08358	3.70474	-0.292485	0.770062
placeoutdoor	4.27083	1.66246	2.56899	0.010549	*
age	0.578049	0.174278	3.31683	0.000990826	*
(Intercept)	17.0408	4.73697	3.5974	0.000360257	*
DHCR7_rs3829251AG	-0.504196	3.39838	-0.148364	0.882128
DHCR7_rs3829251GG	-0.593666	3.27467	-0.18129	0.856228
placeoutdoor	3.56386	1.64715	2.16366	0.0310619	*
age	0.693243	0.190132	3.64612	0.000300153	*
(Intercept)	17.9932	4.78833	3.75773	0.00019583	*
DHCR7_rs3829251AG	-0.917763	3.52535	-0.260333	0.794735
DHCR7_rs3829251GG	-0.638983	3.41867	-0.18691	0.851822
placeoutdoor	4.21942	1.63608	2.57897	0.0102503	*
age	0.647564	0.189344	3.42005	0.000687665	*
(Intercept)	18.8972	4.68564	4.033	6.55728e-05	*
DHCR7_rs3829251AG	-1.43561	3.33194	-0.430862	0.666793
DHCR7_rs3829251GG	-1.2876	3.21998	-0.399878	0.689452
placeoutdoor	4.23736	1.66338	2.54745	0.0112121	*
age	0.639324	0.18704	3.41812	0.000693024	*
(Intercept)	17.2945	4.78777	3.61223	0.000340959	*
DHCR7_rs3829251AG	-0.852477	3.55053	-0.240099	0.810373
DHCR7_rs3829251GG	-0.793519	3.46727	-0.22886	0.819091
placeoutdoor	3.58791	1.60619	2.23381	0.0260306	*
age	0.686281	0.185168	3.70626	0.000238999	*
(Intercept)	17.5611	4.61608	3.80432	0.00016363	*
DHCR7_rs3829251AG	-1.72709	3.42777	-0.503852	0.614634
DHCR7_rs3829251GG	-1.43969	3.31299	-0.434559	0.664109
placeoutdoor	4.04088	1.71258	2.35953	0.0187615	*
age	0.712358	0.186562	3.81835	0.000154898	*
(Intercept)	18.3748	4.57919	4.01267	7.12513e-05	*
DHCR7_rs3829251AG	-1.68311	3.29623	-0.510617	0.609892
DHCR7_rs3829251GG	-0.919385	3.21541	-0.285931	0.775074
placeoutdoor	4.3619	1.63681	2.66488	0.00800275	*
age	0.641677	0.182194	3.52194	0.000476065	*
(Intercept)	16.1292	4.21886	3.82312	0.000152034	*
DHCR7_rs3829251AG	0.131074	3.09187	0.042393	0.966206
DHCR7_rs3829251GG	0.661756	2.98791	0.221478	0.824829
placeoutdoor	3.57839	1.60697	2.2268	0.0264982	*
age	0.693658	0.171484	4.04504	6.24146e-05	*
Average regression results
(Intercept)	17.9175	4.66535	3.8415	0.00017043
DHCR7_rs3829251AG	-1.11716	3.44144	-0.321289	0.744171
DHCR7_rs3829251GG	-0.741259	3.33896	-0.217574	0.79438
placeoutdoor	3.97703	1.64142	2.42233	0.0173685
age	0.658565	0.183817	3.58537	0.000477517
Average performance metrics
Metric	Mean	SD
MAE	9.56925	0.951785
RMSE	12.7511	1.83316
R2	0.0903778	0.0468068
Adjusted R2	0.00455992	0.0508426

## Sheet: RXRA_rs7861779
Individual regression results for each fold
Variable	Estimate	Std. Error	t value	Pr(>|t|)
(Intercept)	16.2686	3.43703	4.73332	3.03943e-06	*
RXRA_rs7861779TC	3.19433	1.43408	2.22744	0.026456	*
RXRA_rs7861779TT	-0.8791	2.86733	-0.306592	0.759309
placeoutdoor	3.36153	1.59075	2.11317	0.0351852	*
age	0.669705	0.188848	3.54626	0.000435501	*
(Intercept)	16.4127	3.27079	5.01795	7.75413e-07	*
RXRA_rs7861779TC	2.47702	1.50416	1.64678	0.100359
RXRA_rs7861779TT	-0.72558	2.68522	-0.270213	0.787131
placeoutdoor	3.8263	1.58839	2.40891	0.016434	*
age	0.655954	0.177821	3.68885	0.00025517	*
(Intercept)	17.1168	3.16935	5.40075	1.12118e-07	*
RXRA_rs7861779TC	3.55985	1.46404	2.43152	0.0154592	*
RXRA_rs7861779TT	0.417267	2.79941	0.149056	0.881582
placeoutdoor	3.72289	1.5978	2.33001	0.0202853	*
age	0.609108	0.172338	3.53439	0.000454819	*
(Intercept)	15.4393	3.41009	4.52754	7.81232e-06	*
RXRA_rs7861779TC	2.91268	1.50582	1.93428	0.0537595
RXRA_rs7861779TT	-1.56272	2.98658	-0.523249	0.601081
placeoutdoor	3.19013	1.60688	1.98529	0.0477715	*
age	0.717317	0.187823	3.81912	0.000154435	*
(Intercept)	16.4732	3.39406	4.85354	1.71566e-06	*
RXRA_rs7861779TC	2.57731	1.4732	1.74947	0.0809444
RXRA_rs7861779TT	-1.64288	3.11816	-0.526876	0.598559
placeoutdoor	3.85293	1.59797	2.41114	0.016333	*
age	0.66145	0.187094	3.53539	0.0004527	*
(Intercept)	16.4684	3.41195	4.82668	1.95608e-06	*
RXRA_rs7861779TC	3.21763	1.53524	2.09585	0.0367019	*
RXRA_rs7861779TT	-0.954512	2.69255	-0.354501	0.723144
placeoutdoor	3.73224	1.63085	2.28853	0.0226097	*
age	0.666748	0.185404	3.5962	0.00036188	*
(Intercept)	15.4084	3.29359	4.6783	3.92614e-06	*
RXRA_rs7861779TC	2.87125	1.43345	2.00303	0.0458275	*
RXRA_rs7861779TT	-0.459042	2.86858	-0.160024	0.87294
placeoutdoor	3.21802	1.5476	2.07936	0.0382003	*
age	0.709264	0.181634	3.90491	0.000110076	*
(Intercept)	15.2285	3.34715	4.54971	7.0682e-06	*
RXRA_rs7861779TC	2.51088	1.43929	1.74453	0.081809
RXRA_rs7861779TT	-0.33507	3.08183	-0.108724	0.913474
placeoutdoor	3.70065	1.66334	2.22483	0.0266312	*
age	0.727821	0.18504	3.93332	9.82165e-05	*
(Intercept)	16.128	3.3005	4.88654	1.46972e-06	*
RXRA_rs7861779TC	3.0661	1.45216	2.1114	0.0353364	*
RXRA_rs7861779TT	0.330158	2.64969	0.124602	0.900899
placeoutdoor	3.91494	1.5988	2.44868	0.0147519	*
age	0.664235	0.180661	3.6767	0.000267385	*
(Intercept)	15.393	3.04977	5.04727	6.72574e-07	*
RXRA_rs7861779TC	3.50892	1.49235	2.35127	0.0191775	*
RXRA_rs7861779TT	-1.61919	2.9338	-0.551911	0.581307
placeoutdoor	3.06298	1.55592	1.9686	0.0496655	*
age	0.71809	0.167117	4.29693	2.16081e-05	*
Average regression results
(Intercept)	16.0337	3.30843	4.85216	2.85477e-06
RXRA_rs7861779TC	2.9896	1.47338	2.02956	0.049583
RXRA_rs7861779TT	-0.743068	2.86831	-0.252843	0.761943
placeoutdoor	3.55826	1.59783	2.22585	0.0287868
age	0.679969	0.181378	3.75321	0.000261179
Average performance metrics
Metric	Mean	SD
MAE	9.48184	0.963339
RMSE	12.6881	1.8716
R2	0.098947	0.0462842
Adjusted R2	0.0139394	0.0502451

## Sheet: RXRA_rs9409929
Individual regression results for each fold
Variable	Estimate	Std. Error	t value	Pr(>|t|)
(Intercept)	20.5809	4.05649	5.07359	5.9115e-07	*
RXRA_rs9409929AG	-3.43017	2.32745	-1.47379	0.141301
RXRA_rs9409929GG	-2.95289	2.35559	-1.25357	0.210709
placeoutdoor	3.97357	1.61873	2.45474	0.0145101	*
age	0.627162	0.191314	3.27818	0.00113321	*
(Intercept)	18.6408	3.8199	4.87992	1.51466e-06	*
RXRA_rs9409929AG	-1.81473	2.03529	-0.891633	0.373105
RXRA_rs9409929GG	-0.669757	2.10213	-0.318608	0.750183
placeoutdoor	4.24422	1.61292	2.63139	0.00881969	*
age	0.62419	0.180106	3.46568	0.000583888	*
(Intercept)	21.3299	3.71698	5.7385	1.84781e-08	*
RXRA_rs9409929AG	-3.33598	2.17511	-1.53371	0.125865
RXRA_rs9409929GG	-2.21825	2.22113	-0.998705	0.318521
placeoutdoor	4.49203	1.6522	2.71882	0.00682699	*
age	0.556965	0.173659	3.20723	0.00144431	*
(Intercept)	18.1755	4.09008	4.44379	1.1362e-05	*
RXRA_rs9409929AG	-1.89045	2.33417	-0.809901	0.418462
RXRA_rs9409929GG	-1.5114	2.37092	-0.637477	0.524167
placeoutdoor	3.66963	1.63629	2.24265	0.025448	*
age	0.683218	0.190763	3.5815	0.000382202	*
(Intercept)	19.769	4.06637	4.86159	1.65094e-06	*
RXRA_rs9409929AG	-2.85648	2.28885	-1.248	0.21273
RXRA_rs9409929GG	-1.8011	2.34362	-0.768508	0.442619
placeoutdoor	4.44791	1.63664	2.71771	0.00684695	*
age	0.623989	0.189342	3.29556	0.00106602	*
(Intercept)	20.3372	3.88189	5.239	2.57646e-07	*
RXRA_rs9409929AG	-3.36355	2.2197	-1.51532	0.130455
RXRA_rs9409929GG	-2.31672	2.26134	-1.02449	0.306203
placeoutdoor	4.51203	1.66025	2.71768	0.00685016	*
age	0.625358	0.187034	3.34354	0.000902448	*
(Intercept)	19.5543	4.00699	4.88005	1.51747e-06	*
RXRA_rs9409929AG	-3.25985	2.21471	-1.47191	0.141807
RXRA_rs9409929GG	-2.70766	2.25965	-1.19827	0.2315
placeoutdoor	3.87971	1.59577	2.43124	0.0154716	*
age	0.661037	0.185951	3.5549	0.000421853	*
(Intercept)	18.4643	3.82139	4.83182	1.90883e-06	*
RXRA_rs9409929AG	-2.63323	2.13647	-1.23251	0.218458
RXRA_rs9409929GG	-2.08388	2.157	-0.966103	0.334556
placeoutdoor	4.21904	1.69634	2.48715	0.0132701	*
age	0.695239	0.18677	3.72244	0.000224586	*
(Intercept)	20.1225	3.89281	5.16914	3.66712e-07	*
RXRA_rs9409929AG	-3.15836	2.17521	-1.45198	0.147265
RXRA_rs9409929GG	-2.30585	2.21957	-1.03887	0.299471
placeoutdoor	4.56801	1.63709	2.79032	0.00550894	*
age	0.615494	0.182471	3.37311	0.000813216	*
(Intercept)	18.0366	3.54544	5.08727	5.51878e-07	*
RXRA_rs9409929AG	-1.89335	2.11434	-0.895477	0.371052
RXRA_rs9409929GG	-0.715249	2.18895	-0.326755	0.744019
placeoutdoor	3.68332	1.60414	2.29613	0.0221672	*
age	0.679217	0.170384	3.9864	7.92888e-05	*
Average regression results
(Intercept)	19.5011	3.88983	5.02047	1.97398e-06
RXRA_rs9409929AG	-2.76361	2.20213	-1.25242	0.22805
RXRA_rs9409929GG	-1.92828	2.24799	-0.853135	0.416195
placeoutdoor	4.16895	1.63504	2.54878	0.012572
age	0.639187	0.183779	3.48085	0.000705102
Average performance metrics
Metric	Value
MAE	9.57612	0.968289
RMSE	12.7501	1.84533
R2	0.0895448	0.0406828
Adjusted R2	0.00365579	0.0439017

[truncated: 7 more sheets: VDR_rs4516035, VDR_apaI_rs7975232, VDR_bsmI_rs1544410, VDR_cdx2_rs11568820, VDR_taqI_rs731236, VDR_rs2238136, VDR_rs7136534]
